# Supplementary material for: Association between the proportion of laparoscopic approaches for digestive surgeries and the incidence of consequent surgical site infections, 2009–2019: A retrospective observational study based on national surveillance data in Japan
Source: PLoS One. 2023 Feb 17;18(2):e0281838. doi: 10.1371/journal.pone.0281838 (PMC9937488; doi:10.1371/journal.pone.0281838)
Supplement: S1 Table — (XLSX) [file pone.0281838.s003.xlsx]

## Sheet: Sheet1
Table S1. The surgical site infection rates for each year for each surgery
	2009	2010	2011	2012	2013	2014	2015	2016	2017	2018	2019
APPY	0.072281	0.0653743	0.0544148	0.0565061	0.051173	0.0545506	0.0557902	0.0495492	0.0459309	0.0447837	0.0438163
BRST	0.0102881	0.0119522	0.0153463	0.0176502	0.017585	0.0155953	0.0151393	0.0129966	0.0154997	0.0166667	0.0156822
CARD	0.0266854	0.0257282	0.029011	0.025641	0.0255741	0.0248334	0.0233534	0.0225195	0.0198961	0.017411	0.0152369
CBGB	0.0425384	0.049239	0.0570571	0.0553953	0.044405	0.0524451	0.0449262	0.043741	0.0465057	0.038754	0.0377205
CBGC	0.0169014	0.0413793	0.0241935	0.0270936	0.0194805	0.031746	0.0297297	0.02442	0.0413223	0.0273003	0.0310811
CHOL	0.0320668	0.0364491	0.0285323	0.0352612	0.0331787	0.0301055	0.029706	0.0299483	0.0295446	0.0289015	0.025945
COLO	0.148143	0.148448	0.141006	0.134987	0.130145	0.12375	0.117247	0.117205	0.111622	0.106041	0.0928252
CRAN	0.0173134	0.0276939	0.0180392	0.0171821	0.0180587	0.0188798	0.0213415	0.0178142	0.0143475	0.0125114	0.0100048
FX	0.0100058	0.0104296	0.01221	0.00862362	0.00833629	0.00811542	0.0094067	0.00829897	0.00737125	0.00693902	0.00699148
HER	0.00734394	0.0104127	0.00610594	0.00861244	0.0083111	0.00629529	0.00707134	0.00730427	0.00631735	0.00708807	0.00697723
HPRO	0.0100033	0.0103063	0.00730412	0.00872999	0.00803213	0.00824942	0.00687718	0.00649408	0.00663869	0.00681144	0.00602765
KPRO	0.0092437	0.00842359	0.00884655	0.00762496	0.00894988	0.00585586	0.00869145	0.00780331	0.00724229	0.00632858	0.00794523
LAM	0.00982801	0.0172691	0.0089172	0.0135487	0.011542	0.0116385	0.0156423	0.0113347	0.0136571	0.0120369	0.0114377
NEPH	0.0115942	0.010687	0.0152542	0.0175913	0.0206522	0.00840336	0.0115942	0.0110149	0.0111359	0.011583	0.00528053
PRST	0.0368189	0.0303514	0.0174216	0.0247453	0.0173812	0.0152542	0.0120482	0.00888395	0.0105687	0.00671141	0.00875173
REC	0.182428	0.178118	0.169758	0.163733	0.155286	0.153252	0.142922	0.14616	0.138142	0.133963	0.121723
SB	0.157515	0.139714	0.143842	0.155022	0.150078	0.153553	0.142775	0.140989	0.132845	0.130841	0.120641
THOR	0.0111266	0.0144588	0.0153578	0.0138809	0.0144537	0.0146708	0.0157909	0.0113608	0.0145197	0.00968233	0.00841515
XLAP	0.116334	0.0820896	0.0670898	0.065266	0.0702427	0.0621253	0.0691739	0.0702497	0.0692913	0.0596781	0.0653046
