# Supplementary material for: Association between the proportion of laparoscopic approaches for digestive surgeries and the incidence of consequent surgical site infections, 2009–2019: A retrospective observational study based on national surveillance data in Japan
Source: PLoS One. 2023 Feb 17;18(2):e0281838. doi: 10.1371/journal.pone.0281838 (PMC9937488; doi:10.1371/journal.pone.0281838)
Supplement: S2 Table — (XLSX) [file pone.0281838.s004.xlsx]

## Sheet: Sheet1
Table S2. The difference between emergency and scheduled surgeries
	Appendix surgery (APPY)	Gallbladder surgery (CHOL)	Small bowel surgery (SB)	Colon surgery (COLO)	Rectal surgery (REC)
No. of procedures of core participating hospitals in 2019	2,912	6,089	1,857	12,359	4,601
No. of procedures of emergency surgeries	2,112	974	954	1,778	284
No. of laparoscopic procedures, n	1,506	747	170	425	80
No. of open procedures, n	606	227	784	1,353	204
The proportion of laparoscopic procedures	71.3	76.7	17.8	23.9	28.2
The rate of SSI of laparoscopic procedures, %	4.38	3.18	9.41	10.4	15.0
The rate of SSI of open procedures, %	5.44	8.37	14.4	18.5	28.4
No. of procedures of scheduled surgeries	800	5,115	903	10,581	4,317
No. of laparoscopic procedures, n	672	4,299	227	6,852	3,295
No. of open procedures, n	128	816	676	3,729	1,022
The proportion of laparoscopic procedures, %	84.0	84.0	25.1	64.8	76.3
The rate of SSI of laparoscopic procedures, %	3.38	1.78	6.17	6.04	11.0
The rate of SSI of open procedures, %	6.25	6.64	11.1	11.4	13.4
